# Supplementary material for: The Impact of a University Counselling and Psychological Support Service Focused on Positive Resources and Student Well-Being
Source: Behav Sci (Basel). 2026 Mar 11;16(3):410. doi: 10.3390/bs16030410 (PMC13023995; doi:10.3390/bs16030410)
Supplement: Supplementary file 1 [file behavsci-16-00410-s001.zip]

Archive with 1 entries (1 files):
- behavsci-4123570-supplementary.pdf
